# Supplementary material for: Metabolic Reprogramming via ACOD1 depletion enhances function of human induced pluripotent stem cell-derived CAR-macrophages in solid tumors
Source: Nat Commun. 2023 Sep 18;14:5778. doi: 10.1038/s41467-023-41470-9 (PMC10507032; doi:10.1038/s41467-023-41470-9)
Supplement: Supplementary file 4 — Source Data [file 41467_2023_41470_MOESM4_ESM.xlsx]

## Sheet: Fig.1
Fig. 1c
												Fig. 1d
β-ACTIN						KEAP1
Fig. 1e
	WT			sgKEAP1
0 h	0.23	0.24	0.21	0.18	0.12	0.21
2 h	0.13	0.086	0.15	0.078	0.15	0.21
8 h	9.09	4.46	7.83	0.66	0.62	0.69
24 h	34.5	38.1	33.2	3.58	4.6	4.88
Fig. 1f
IL6	WT			sgKEAP1-1			sgKEAP1-2			sgKEAP1-3
0 h	0.00232	0.00223	0.003436	0	0	0	0	0	0	0	0	0
2 h	5.2289	4.38119	3.33931	0.669524	0.425853	0.992575	0.475916	0.439936	1	0.976459	1.18429	1.38872
8 h	18.6755	17.5742	15.0593	0.991355	0.994105	1.51674	0.7426	0.781977	0.940725	1.29019	1.8364	1.52399
24 h	10.6715	12.2653	12.1316	0.170541	0.185146	0.264753	0.017681	0.068658	0.026166	0.052958	0	0.107377
IL1B	WT			sgKEAP1-1			sgKEAP1-2			sgKEAP1-3
0 h	1	0.82	0.95	0.74	0.77	0.89	0.62	0.75	0.88	0.71	0.86	0.93
2 h	5.57	6.24	4.32	2.5	2.24	2.08	2.58	2.33	1.94	1.87	2.89	1.67
8 h	10.19	9.87	11.03	5.41	4.22	4.93	3.38	4.05	3.01	4.25	4.08	3.67
24 h	8.3	8.26	7.9	8.36	8.08	7.67	6.66	6.89	7.54	6.75	7.93	8.23
CXCL9	WT			sgKEAP1-1			sgKEAP1-2			sgKEAP1-3
0 h	0.0885165	0.0843847	0.118385	0.337685	0.413397	0.49253	0.154555	0.190641	0.206723	1	1.01244	0.981085
2 h	186.334	193.598	213.257	34.3993	33.7176	39.3248	42.0075	48.1216	51.6419	48.157	56.6633	56.7289
8 h	3518.06	4190.91	4051.2	441.631	676.669	741.806	415.874	589.79	568.658	917.153	759.089	713.247
24 h	2538.03	2932.58	3039.46	724.795	895.052	786.653	534.625	554.313	743.616	929.477	785.583	905.351
CXCL10	WT			sgKEAP1-1			sgKEAP1-2			sgKEAP1-3
0 h	0.00115188	0.00111991	0.00119315	4.99395e-05	3.43966e-05	7.69681e-05	2.11369e-05	1.45536e-05	6.42747e-06	3.0338e-05	2.5464e-05	4.24856e-05
2 h	4.28808	4.86178	4.51098	1	1.08963	0.943401	1.27757	1.21705	1.24904	1.35202	1.14827	1.25011
8 h	50.6055	48.778	49.5805	6.42644	7.15753	7.90013	11.8642	9.51903	9.98966	6.70603	7.91953	9.70237
24 h	42.4921	36.4086	33.4394	2.72448	2.55845	3.62416	4.83848	5.07671	3.59193	5.1307	5.97326	6.0318

## Sheet: Fig.2
Fig. 2a													Fig. 2c
	WT			sgACOD1
Day 0	130.29	141.68	155.104	3.15071	2.8443	2.7392
Day 1	46.0352	45.8794	47.5758	7.94857	6.55274	8.30866
Day 2	6.58895	6.48774	6.63591	0	1	1
Fig. 2b
ACOD1				GAPDH
Fig. 2d
	unstimulated			control			sgACOD1-3			sgACOD1-2
Day 0	0.17	0.18	0.21	21.5	25.6	25.3	35.2	38	35	39.1	33.9	38.8
Day 1	0.35	1.2	0.66	17.5	15.1	19.8	25.4	20	23.6	31.2	23	23.6
Day 2	1.83	1.7	3.2	13.7	7.35	13.6	16.8	21.4	19.1	20.1	18	18.2
Fig. 2e
IL6	WT			ACOD1
0 h	0.0403	0	0	0	0.039943	0
2 h	3.72418	2.76648	2.47968	5.72672	6.1912	6.3634
8 h	8.40577	5.5383	5.89069	13.7253	13.0434	13.9843
24 h	1	0.367921	1.05829	12.1028	16.5571	17.2338
CXCL9	WT			ACOD1
0 h	0.043568	0.005086	0.01217	0.837004	0.876311	0.87474
2 h	1.62109	0.6789	1	0.959966	1.32065	1.10309
8 h	101.903	118.102	99.2215	299.544	328.72	306.5
24 h	13.9187	13.6722	14.7933	17.7521	16.2719	16.579
CXCL10	WT			ACOD1
0 h	0.0120323	0.0151206	0.0143768	0.0268756	0.0438292	0.0432912
2 h	1.14077	1	1.00213	0.993725	0.830788	0.998441
8 h	116.605	113.915	127.27	166.217	186.698	185.956
24 h	58.7031	63.2707	61.1922	78.0682	77.5992	77.9059
CXCL11	WT			ACOD1
0 h	0.136866	0.661717	0.146738	0.152231	0.21899	0.234408
2 h	0.703826	1	0.615956	2.6146	2.50247	2.5543
8 h	648.173	463.588	454.702	915.181	844.967	948.594
24 h	285.69	449.458	426.47	479.482	612.118	612.831

## Sheet: Fig.3
Fig. 3b
ACOD1				GAPDH
Fig. 3c							Fig. 3d
WT	ACOD1-/-
0.994549	-0.00187233
1.08738	-0.000251584
0.985434	-0.00163943
0.998874	-0.00193467
0.994598
1.13211
Fig. 3e
	WT			ACOD1-/-
Unstimulated	10037	9020	8631	11020	9352	9351
LPS	11156	9827	9496	25146	23209	22662
LPS+IFN-r	27135	23754	24453	44834	43183	41900
Fig. 3f
IL6(ng/mL)
	WT	ACOD1-/-
	1.27208	3.41925
	1.38419	3.21453
	0.867502	3.44362
IL1β(ng/mL)
	WT	ACOD1-/-
	0.680019	1.37267
	0.545647	1.44929
	0.593774	2.45766
CXCL10(ng/mL)
	WT	ACOD1-/-
	7.04228	12.2933
	7.37142	14.4601
	7.31351	13.0399
TNF-α(ng/mL)
	WT	ACOD1-/-
	0.196369	0.159542
	0.178692	0.16838
	0.153649	0.159542
Fig. 3g
Time (minutes)	iMAC WT			iMAC ACOD1-/-
1.31037	113.989	102.983	124.494	121.492	130.143	139.047
7.76618	108.82	97.7947	120.537	117.605	124.68	131.338
14.2201	109.137	97.4237	121.517	117.139	125.82	131.221
20.778	50.0867	46.2852	57.5378	50.9073	56.1673	60.3026
27.2359	47.0135	41.8954	51.4698	45.6393	50.1127	53.4889
33.6937	45.0907	39.4902	49.4678	44.1222	47.9437	50.8491
40.2467	210.114	191.995	241.249	147.804	161.751	172.409
46.7058	185.812	173.782	212.466	143.945	153.153	164.486
53.1615	174.557	165.001	198.923	142.002	150.137	161.466
59.7142	30.1489	29.6655	34.0803	29.2162	35.1824	36.3585
66.1713	31.771	30.1218	35.8882	30.0486	34.8612	36.5624
72.6338	31.8448	30.5504	35.6519	29.2331	33.7187	34.8838
Fig. 3h
Basal OCR				MRC				ATP production rate
WT	ACOD1-/-			WT	ACOD1-/-			WT	ACOD1-/-
78.99	87.91			179.96	118.57			64.05	73.02
67.76	92.1			162.33	128.03			57.93	77.88
87.44	96.34			207.17	137.53			72.05	80.37

## Sheet: Fig.4
Fig. 4b
CD80
	WT				ACOD1-/-
day 1	39536	38234	39165	36469	46564	49086	47894	58477
day 2	32739	36960	38220	39091	45469	50445	45420	48723
day 3	43472	45357	40876	39746	53456	48947	54391	54859
CD86
	WT				ACOD1-/-
day 1	17897	18182	18108	17748	25189	25681	25088	25924
day 2	20346	21104	19839	20379	25555	30094	28433	29859
day 3	24527	22868	21735	24177	29979	26604	32531	27738
CD206
	WT				ACOD1-/-
day 1	9290	8710	8669	9101	5629	6326	6211	5683
day 2	12930	14145	13019	13951	8609	8881	8612	9338
day 3	21166	20483	21323	22485	11248	12912	14838	15440
CD163
	WT				ACOD1-/-
day 1	46056	44538	39652	45274	38141	38880	35881	37280
day 2	76249	75686	73302	74225	63747	61392	56831	62270
day 3	112578	109670	98083	115079	86935	80786	78474	89961
Fig. 4c
	WT			ACOD1-/-
IL6	0.838975	0.868562	0.918085	1.59107	1.60214	1.60214
IL1B	0.772015	0.838975	0.772015	1.72907	1.72907	1.71713
IL23A	2.12388	2.05153	1.8901	3.83706	3.38698	3.86981
CXCL9	1.43068	1.43068	1.4208	1.89212	1.8025	1.86607
CXCL10	0.886812	0.89298	0.905446	2.51403	2.46229	2.89801
CXCL11	1.4709	1.50181	1.57647	3.53081	3.5801	3.97681
CCR5	1.70137	1.78596	1.72512	1.87905	1.97201	1.85318
CCR7	2.02329	1.98165	1.88856	5.35171	5.46416	5.36153
Fig. 4d
Fig. 4e						Fig. 4f
Double Positive (%) iMAC+K562			Double Positive (%) iMAC+Nalm6
WT	ACOD1-/-		WT	ACOD1-/-
37.3	68.9		23.3	44.1
40.4	66.3		22	40.5
42.1	59.4		18.6	44.3
Fig. 4g
	WT	ACOD1-/-
	0.272727	0.75
	0.444444	0.736842
	0.142857	0.416667
	0.111111	0.473684
	0.5	0.222222
	0.214286	0.333333
	0.333333	0.588235
	0.285714	0.529412
	0.125	1
	0.285714	0.142857
	0.125	0.1875
	0.125	0.461538
	0.111111	0.3125
	0.25	0.454545
	0.272727
	0.117647
	0.125
	0.214286
	0.15
	0.357143
	0.222222
	0.066667
	0.090909
	0.1
	0.0625
	0.071429
	0.190476
Fig. 4h
Nalm6	WT			ACOD1-/-
5:1	8.96683	6.03677	11.8568	16.4478	16.9143	11.9212
10:1	20.4169	18.2509	15.1922	40.2479	30.9902	29.587
20:1	49.0046	46.6966	54.1824	57.8377	57.1601	54.6755
K562	WT			ACOD1-/-
5:1	18.1514	9.75011	18.2285	24.4757	31.7269	34.4943
10:1	32.3417	31.4974	27.4221	51.5339	45.7432	41.8674
20:1	52.1768	51.7749	44.5412	61.5127	65.8635	56.0464

## Sheet: Fig.5
Fig. 5a
	WT			ACOD1-/-
0 h	1.30134	1.37554	1.00302	1.05702	1	1.09429
2 h	2.28153	2.34567	2.21914	2.14355	2.58471	2.62079
8 h	1.04732	1.04732	1.06194	1.0546	1.12249	0.990824
24 h	1.56917	1.21119	1.69349	1.27748	1.25119	1.26866
Fig. 5b
	WT			ACOD1-/-
SOD2	1.42899	1.32409	1.39959	0.823591	1	1.00696
HMOX1	1.74715	1.67597	1.67597	0.965936	1.03526	1
GCLM	2.00694	2.6666	2.59368	1	1.49485	1.07177
NQO1	2.13613	2.43682	1.69937	1.12506	1	1.07923
GSR	3.19319	2.93834	5.25977	1	1.28343	1.44127
WT
Fig. 5d
	WT	WT	WT	WT	WT	WT	WT	WT	WT	WT	WT	WT	WT	WT	WT	WT	WT	WT	WT	WT	WT	WT	WT	WT	WT	WT	WT	WT	WT	WT	WT	WT	WT	WT	WT	WT	WT	WT	WT	WT	WT	WT	WT	WT	WT	WT	WT	WT	WT
0 h	15807.4	2518.14	710.077	4497.23	3074.76	19298.7	10889.7	1187.68	8783.66	6568.97	4176.86	2429.31	19263.2	3266.2	3608.07	8884.85	28135.6	24480.1	31362.7	3018.79	2865.24	19965.7	1510.23	4101.89	5079.59	3459.58	8421.84	1526.5	1234.59	1970.93	15497.1	4591.9	3343.66	3976.92	1775.32	12673.6	14334.7	4864.45	2321.76	27937.7	7802.35	1614.9	1557.36	1867.76	4157.08	9426.35	9895.98	960.317	10481
0.5 h	1098.03	833.416	1052.63	393.362	6391.47	8426.34	6267.79	6417.09	719.39	5557.97	11716.8	13808.7	19957.1	3799.85	2011.06	208.011	630.898	990.143	6193.33	2940.22	1656.79	394.993	1985.35	728.745	1956.9	6116.98	5287.6	14005.1	2571.32	3641.5	3039.26	1495.3	9175.73	7006.49	2095.86	347.4	2128.82	3713.47	4145.24	3002.91	2532.91	4384.23	2590.54	3944.69	3048.23	33941.6	4710.6	1865.02	2154.74
2 h	8043.97	27227.9	21955.6	10294.5	1890.85	11699.9	44862.8	2560.33	7908.7	13896.4	14259.3	10968.3	30640.4	44731.1	8258.11	6213.37	25980	4401.14	16685	3482.92	3427.82	19539.4	18993.7	11606.4	6771.23	5784.94	7195.31	14958	13694.1	15508.1	7502.8	10061.9	1843.21	11458.7	1033.32	2669.93	6231.09	11358	8428.14	7102.23	7569.28	659.351	27427.3	27290.8	7872.65	6636.39	26368.7	55642.4	5946.69
8 h	1587.44	58384.9	9246.28	13029.3	2280.82	36313.7	3381.77	5325.28	12891.9	5409.82	10832.7	7958.95	5900	20441.7	14925.4	4307.41	16946.5	4781.46	5705.94	4850.34	7195.49	3833.03	22743.3	17909.1	8962.18	17671.8	15939.1	4626.96	1351.19	27733.8	20951.4	15176	5731.17	4207.34	2813.57	59905.1	2465.49	1129.92	104308	6798.18	33704.2	71742.3	55867.3	12705	2962.02	5893.82	7227.12	28811.6	5350.6
[truncated: 101 more columns]

## Sheet: Fig.6
Fig. 6a
Fig. 6b
	MSLN			ACOD1-/- MSLN
CD80	17.317	18.921	20.324	24.555	28.616	25.227
CD86	12.488	13.094	13.998	15.348	14.959	14.502
CD206	20.174	19.058	18.053	6.754	10.14	8.262
CD163	46.892	47.473	39.372	10.367	14.198	15.006
Fig. 6c
E:T	MSLN-iMAC					ACOD1-/- MSLN-iMAC
5:1	7.03227	6.03677	11.8568			11.9212	16.9143	8.96683
10:1	27.3598	21.1575	21.839	25.0833	26.4893	49.0046	46.6966	54.1824	50.9513	54.6239
20:1	43.7975	42.208	34.4333	42.709	41.0159	58.6316	54.2133	53.5776	55.7882	55.3043
Fig. 6d
MSLN-CAR			MSLN-CAR+4-OI			ACOD1-/- MSLN-CAR			ACOD1-/- MSLN-CAR+4-OI
30.0678	32.3188	31.021	11.4276	16.079	10.1872	45.4577	44.7456	46.4454	24.4401	19.5705	24.6239
Fig. 6e
MSLN-CAR			MSLN-CAR+SFN			ACOD1-/- MSLN-CAR			ACOD1-/- MSLN-CAR+SFN
29.0909	28.3954	30.3722	21.5497	25.54	22.0988	40.3661	40.6223	45.9671	27.1873	31.1409	25.9427
Fig. 6f
	MSLN			ACOD1-/- MSLN
IgG	27.5496	24.0155	23.9145	39.1619	34.3655	35.1228
aIFNγ	23.8135	24.1669	22.3494	34.4665	37.6473	33.7092
aTNFα	25.5301	21.0367	23.864	34.9714	33.6082	36.1831
Fig. 6g
IL6
MSLN	ACOD1-/- MSLN
0.867502	3.81895
1.04785	3.71171
1.30132	3.47043
IL1β
MSLN	ACOD1-/- MSLN
0.401649	1.63795
0.392409	1.4851
0.784744	1.58828
CXCL10
MSLN	ACOD1-/- MSLN
6.09447	12.8602
6.42361	13.9969
7.12761	14.7558
TNFα
MSLN	ACOD1-/- MSLN
0.264069	0.279094
0.210153	0.335072
0.20485	0.228125
IFNγ
MSLN	ACOD1-/- MSLN
107.37	101.083
97.6701	114.016
80.9654	110.243
Fig. 6h
MSLN-CAR+DMSO			MSLN-CAR+NAC			ACOD1-/- MSLN-CAR+DMSO			ACOD1-/- MSLN-CAR+NAC
48.9309	45.7032	47.2754	29.8886	27.7061	30.6932	68.5188	67.5292	67.5477	39.1462	39.1185	40.7369
Fig. 6k
	PBS					MSLN-iMAC					ACOD1-/- MSLN-iMAC
Day -1	1.92	3.63	0.867	2.37	0.42	4.57	2.6	0.777	0.965	0.865	1.01	1.46	0.752	1.26	2.47
Day 7	262	202	115	244	95.9	72.8	59.6	71.9	156	56.6	40.4	47.1	23.4	39.1	38.5
Day 11	829	284	355	223	424	283	351	343	279	273	120	32.5	44.9	141	109
Day 14	643	789	1180	819	493	507	693	286	229	330	241	135	82.2	150	183
Fig. 6l
Days	PBS	MSLN-iMAC	ACOD1-/- MSLN-iMAC
17	1
21	1
23	1
23	1
28	1
23		1
23		1
29		1
36		1
38		1
21			1
39			1
42			1
42			1
43			1

## Sheet: Fig.7
Fig. 7c
	PBS					CD47					MSLN-iMAC					ACOD1-/- MSLN-iMAC
Day -2	7.02	4.33	10.4	18.1	3.7	20.2	3.33	2.95	18	11.9	5.23	15.1	6.95	16.9	2.71	14.3	8.61	14	8	15
Day 1	48.7	30.1	81	52.8	85	69.3	86.7	73	55	62	7.51	19.7	39.8	24.1	89.5	12.7	16.3	7.04	6.45	38.8
Day 5	183	295	257	371	181	504	286	269	313	327	163	195	208	214	233	33.3	86.9	126	71.7	16.6
Day 7	685	561	349	436	799	341	443	421	760	863	323	364	244	466	249	145	350	223	67.4	169
Day 12	571	790	356	421	1170	357	534	403	705	1000	426	870	313	469	267	77.2	92.7	144	244	267
Day 15	820	469	588	561	1230	723	1440	503	485	417	526	325	666	533	476	181	128	101	345	107
Day 22	1150	1090	1040	958	1590	1340	1350	843	952	1220	681	1150	984	760	834	250	366	729	214	268
Fig. 7d
Days	PBS	CD47	MSLN-iMAC	ACOD1-/-MSLN-iMAC
25	1
26	1
27	1
27	1
29	1
25		1
27		1
29		1
30		1
31		1
29			1
31			1
32			1
34			1
34			1
35				1
37				1
45				1
50				1
60				1
Fig. 7g
	PBS					PD1					MSLN-iMAC					ACOD1-/- MSLN-iMAC
Day -1	5.78	1.36	13.9	10.5	14	7.83	6.27	8.8	7.61	13.3	19.4	7.75	3.64	19	20.6	17.7	4.9	9.67	8.85	9.46
Day 1	86.1	73.2	48.3	49.2	69.3	48.7	26.5	50.7	38.8	65.4	27.2	45	32.8	30.1	33.9	29.6	19.5	1.3	12.1	21.5
Day 3	230	260	326	193	169	246	178	223	187	199	141	140	135	133	138	101	115	3.48	56.8	94.6
Day 7	427	538	409	377	657	421	351	264	466	564	233	216	220	257	173	0.992	158	0.276	104	43
Day 14	1540	2430	1510	2980	1790	2540	1690	1920	1560	2130	979	1350	1340	1080	1200	25.8	924	730	758	491
Fig. 7h
Days	PBS	PD1	MSLN-iMAC	ACOD1-/-MSLN-iMAC
21	1
23	1
26	1
26	1
28	1
23		1
24		1
24		1
28		1
30		1
29			1
35			1
35			1
40			1
42			1
39				1
42				1
45				1
60				1
90				0

## Sheet: Supplementary Figures
Supplementary Fig.1a
Supplementary Fig.1e
CD80-high	CD80-low
0	632.29
0	603.93
0	592.38
1.047	411.72
Supplementary Fig.1g
NF-κB
Supplementary Fig.1i
unstimulated	WT	sgNFKB-1	sgNFKB-2	sgNFKB-3
0.19	28.1	9.78	9.44	14.5
0.16	24.2	9.89	10.7	15.6
0.16	24.5	10.2	8.22	16.1
Supplementary Fig.2b and 2c
Supplementary Fig.2d
WT			sgKEAP1-1			sgKEAP1-2			sgKEAP1-3
4.74392	6.83542	7.63706	1.64983	2.94198	2.12886	1.84632	2.70932	2.75878	1.85615	1.36662	1
Supplementary Fig.4b
Supplementary Fig.4c
iPSC	Day2	Day7	Day18	Day28	Day38
73.6233	86.8384	61.9889	54.1878	69.3763	73.3568
92.9732		56.273	61.5932	83.463
81.8582		57.4699		41.5747
Supplementary Fig.5c-e
Supplementary Fig.5g
unstimulated	Control	sgACOD1-2	sgACOD1-3
0.27	4.08	19.8	18
0.35	7.2	22.2	20.1
0.12	6.8	20.2	21.8
Supplementary Fig.6c
	unstimulated			6h			24h
WT	1	1.13358	1.17269	108.568	210.927	175.839	73.574	112.878	110.916
ACOD1-/-	0	0	0	0	0	0.00415	0	0	0
Supplementary Fig.6d
	WT			ACOD1-/-						WT			ACOD1-/-
IL6	1	1.05342	1.31421	7.32223	9.98763	10.4484			CXCL9	1	0.658705	0.992539	0.554893	0.821561	0.943726
IL1B	0.737512	1	1.04924	6.83137	6.88951	7.68679			CXCL10	1	1.01131	1.36334	8.33893	10.1702	12.7268
IL1A	1	1.23977	1.07928	7.49675	7.23027	7.74921			CXCL11	1.11565	0.628747	1	1.97504	2.32869	2.41085
IL23A	1	0.981106	0.940096	11.705	10.0032	11.1601			CCR7	1.12912	1	0.979556	3.35945	3.31575	4.99725
TNF	1	1.02014	0.977299	1.56991	1.37696	1.28475
Supplementary Fig.7d
	WT			ACOD1-/-
IL6	1	1.01396	0.986233	1.81882	2.08841	1.79378
IL1B	1.12506	1.19748	1	1.94936	1.71396	1.92252
IL23A	1	1.19748	0.84439	2.73777	2.75681	2.79529
CXCL9	1.03526	1.28841	1	1.44693	1.48761	1.51887
CXCL10	1.01396	1	0.831012	4.06428	4.09255	3.92584
CXCL11	1.01396	1	1.24936	3.81848	3.68841	3.92584
CCR5	1	1.02101	1.35693	2.48458	2.35055	2.27048
CCR7	1	1.07177	0.887479	5.14439	4.99529	5.51362
Supplementary Fig.7e
	WT D2			ACOD1-/- D2
IL6	1.06437	1.03526	1.14076	2.24229	2.19997	1.94071
IL1b	0.707107	0.737135	0.702222	1.46064	1.54392	1.45055
IL23A	0.543367	0.5	0.479632	1.49485	1.47427	1.53688
CXCLl10	1	1.1487	1.12506	1.78176	1.78176	1.72106
Supplementary Fig.8a			0 h								Supplementary Fig.8b			30 min					Supplementary Fig.8c			8 h
Supplementary Fig.8d
	WT	ACOD1-/-
	4.77897	2.59674
	5.1576	2.5433
	4.77897	2.43969
Supplementary Fig.9a
Supplementary Fig.9b
WT			sgNRF2-1			sgNRF2-2			sgNRF2-3
3.81928	3.95397	3.95397	2.51403	2.36198	2.39496	1.45397	1.37554	1.37554	1	1.02101	0.97942
Supplementary Fig.9c
WT	sgNRF2-1	sgNRF2-2	sgNRF2-3
2997	3140	3219	3258
2983	3208	3212	3139
2936	3132	3105	3354
	3075		3211
Supplementary Fig.9d
	WT			sgNRF2-1			sgNRF2-2			sgNRF2-3
IL-6	1.11211	1.0968	1	1.53688	1.53688	1.71713	2.15846	2.32947	2.32947	3.87259	3.95396	4.5735
IL1A	1	1.24381	1.23538	1.88421	1.83615	1.73728	1.94022	2.21286	2.16608	2.07411	2.19462	1.71563
IL23A	1.36604	1	0.939523	1.54756	1.47427	1.77769	3.31728	3.29436	3.22657	2.60864	2.48509	2.55496
CXCL10	1	1.02811	1.05702	1.30134	1.33793	1.24833	1.19193	1.20022	1.15133	2.00458	2.23969	1.99073
CCR7	1	0.987477	1.0418	1.86115	1.94689	1.94184	1.90419	2.12856	2.35895	2.45882	2.35601	2.80995
TNF	1.02101	0.993092	1.04247	0.757858	0.97942	0.76313	0.643182	0.629946	0.854587	0.939523	1	0.952638
Supplementary Fig.10b
MSLN	MSLN ACOD1-/-
2261	4556
2388	3358
2320	3806
2313	3676
Supplementary Fig.11b
	MSLN			ACOD1-/- MSLN
CD80	35.75	30.28	26.74	49.89	50.06	54.53
CD86	3.83	3.82	4.03	5.03	5.29	4.39
CD206	9.21	8.97	7.84	5.71	4.55	7.08
CD163	67.64	70.12	63.37	61.46	48.34	49.25
Supplementary Fig.11d
	MSLN			ACOD1-/- MSLN
CD80	29.24	27.08	27.32	39.71	40.32	30.31
CD86	3.53	3.85	3.68	5.38	5.17	5.56
CD206	6.79	8.64	9.45	4.82	5.27	4.32
CD163	40.08	47.07	33.94	30.15	27.7	28.76
Supplementary Fig.12a
	MSLN			ACOD1-/- MSLN
CD80	5.235	4.981	4.497	10.233	10.094	9.479
CD86	14.22	13.815	13.148	18.602	17.726	17.576
CD206	8.602	7.78	7.088	5.537	5.722	5.486
CD163	27.736	26.279	26.437	15.162	14.227	13.148
Supplementary Fig.12b
	MSLN-iMAC			ACOD1-/- MSLN-iMAC
5:1	8.52905	7.04573	7.16934	23.2386	13.2262	12.7318
10:1	19.1595	11.3721	15.4512	26.9469	21.508	30.6551
20:1	18.5414	24.8455	22.3733	39.3078	36.5884	42.8925
Supplementary Fig.12c
MSLN-CAR			MSLN-CAR+4-OI			ACOD1-/- MSLN-CAR			ACOD1-/- MSLN-CAR+4-OI
30.1409	34.0817	29.2095	24.0507	19.3934	18.1753	43.1096	52.9257	49.9164	29.711	32.5054	35.443
Supplementary Fig.12d
	MSLN-CAR						ACOD1-/- MSLN-CAR
IL6	1.00315	0.948095	0.973657	0.841966	1.0915	1.08108	3.89653	5.66746	5.35619	6.08748	5.37695	5.71624
IL1A	0.958834	1.04677	0.870066	1.03418	0.981577	1.03494	8.81855	10.7695	9.11329	9.28961	8.68504	8.91854
IL23A	1.00056	0.940356	0.924329	1.1301	0.958179	0.86421	5.14562	6.0064	6.34411	6.3429	6.06921	4.93155
CXCL10	1.0006	1.03265	1.10985	0.967426	0.958778	1.00739	43.7219	42.065	43.6591	28.2497	30.3647
Supplementary Fig.12g
	PBS					MSLN-iMAC					ACOD1-/- MSLN-iMAC
Day -1	4.64	3.84	3.11	3.52	5.98	3.73	2.69	6.56	3.47	4.65	3.03	4.1	2.25	2.37	2.76
Day 7	99.2	99.9	133	126	93.7	67.9	52.9	39.5	84.3	56.6	32.3	83.9	60.9	17.8	26.6
Day 10	268	430	547	188	292	150	272	299	197	191	125	111	131	148	99.3
Day 13	618	907	696	684	554	408	476	918	565	227	136	364	205	248	222
Day 16	767	878	951	605	612	379	701	659	476	686	316	162	152	320	400
Day 21	627	574	853	1040	1320	1030	807	893	1010	825	251	607	464	441	254
Supplementary Fig.12h
Days	PBS	MSLN-iMAC	ACOD1-/- MSLN-iMAC
23	1
25	1
27	1
29	1
29	1
25		1
26		1
29		1
30		1
30		1
30			1
32			1
35			1
38			1
50			1
